# Supplementary material for: A newly identified 45‐kDa JAK2 variant with an altered kinase domain structure represents a novel mode of JAK2 kinase inhibitor resistance
Source: Mol Oncol. 2023 Dec 20;18(2):415–30. doi: 10.1002/1878-0261.13566 (PMC10850816; doi:10.1002/1878-0261.13566)
Supplement: Supplementary file 7 — Table S1. Ruxolitinib resistance clones did not display mutations in JAK‐family kinases. Table S2. 80% of the 4 μm ruxolitinib resistance clones displayed a 45 kDa JAK2 variant. [file MOL2-18-415-s007.zip]

Archive with 2 entries (2 files):
- mol213566-sup-0007-Tables.pdf
- Updated_Supplement file for FERM-JAK2 manuscript_Molecular Oncology.docx
